# Supplementary material for: A new lapsiine jumping spider from North America, with a review of Simon’s Lapsias species (Araneae, Salticidae, Spartaeinae)
Source: Zookeys. 2019 Nov 21;891:17–29. doi: 10.3897/zookeys.891.38563 (PMC6882923; doi:10.3897/zookeys.891.38563)
Supplement: XML Treatment for Amilaps [file zookeys.891.38563-treatment1.xml]

<!DOCTYPE tp:taxon-treatment
  PUBLIC "-//TaxonX//DTD Taxonomic Treatment Publishing DTD v0 20100105//EN" "tax-treatment-NSO.dtd">
<tp:taxon-treatment xmlns:tp="http://www.plazi.org/taxpub"><tp:treatment-meta><kwd-group><label>Taxon classification</label><kwd><named-content xmlns:xlink="http://www.w3.org/1999/xlink" content-type="kingdom">Animalia</named-content></kwd><kwd><named-content xmlns:xlink="http://www.w3.org/1999/xlink" content-type="order">Araneae</named-content></kwd><kwd><named-content xmlns:xlink="http://www.w3.org/1999/xlink" content-type="family">Salticidae</named-content></kwd></kwd-group><mixed-citation publication-type="journal"><person-group><name><surname>Maddison</surname><given-names>Wayne P.</given-names></name></person-group><article-title>A new lapsiine jumping spider from North America, with a review of Simon’s <italic><tp:taxon-name><tp:taxon-name-part taxon-name-part-type="genus" reg="Lapsias">Lapsias</tp:taxon-name-part></tp:taxon-name></italic> species (<tp:taxon-name><tp:taxon-name-part taxon-name-part-type="order">Araneae</tp:taxon-name-part></tp:taxon-name>, <tp:taxon-name><tp:taxon-name-part taxon-name-part-type="family">Salticidae</tp:taxon-name-part></tp:taxon-name>, <tp:taxon-name><tp:taxon-name-part taxon-name-part-type="subfamily">Spartaeinae</tp:taxon-name-part></tp:taxon-name>)</article-title><source>Zookeys</source><day>21</day><month>11</month><year>2019</year><volume>891</volume><fpage>17</fpage><lpage>29</lpage><pub-id pub-id-type="doi">10.3897/zookeys.891.38563</pub-id></mixed-citation></tp:treatment-meta><tp:nomenclature><tp:taxon-name><object-id xmlns:xlink="http://www.w3.org/1999/xlink" content-type="arpha" xlink:type="simple">DD7E7ECD-5F36-5C25-B368-B53823BBF6BE</object-id>
            <tp:taxon-name-part taxon-name-part-type="genus" reg="Amilaps">Amilaps</tp:taxon-name-part>
            <object-id xmlns:xlink="http://www.w3.org/1999/xlink" content-type="zoobank" xlink:type="simple">http://zoobank.org/AEE550A1-9490-41C9-8D0E-EAF544D338F0</object-id>
          </tp:taxon-name><tp:taxon-status xmlns:xlink="http://www.w3.org/1999/xlink" xlink:type="simple">gen. nov.</tp:taxon-status></tp:nomenclature><tp:treatment-sec sec-type="type species" id="SECID0EOFAC"><title>Type species.</title><p><italic><tp:taxon-name><tp:taxon-name-part taxon-name-part-type="genus" reg="Amilaps">Amilaps</tp:taxon-name-part> <tp:taxon-name-part taxon-name-part-type="species" reg="mayana">mayana</tp:taxon-name-part></tp:taxon-name></italic> sp. nov.</p></tp:treatment-sec><tp:treatment-sec sec-type="etymology" id="SECID0E6FAC"><title>Etymology.</title><p>An arbitrary combination of letters, composed to contain a reference to the Mayan word for spider (“äm”, <xref ref-type="bibr" rid="B1">Christensen 1987</xref>) and to <italic><tp:taxon-name><tp:taxon-name-part taxon-name-part-type="genus" reg="Lapsias">Lapsias</tp:taxon-name-part></tp:taxon-name></italic>, to be treated grammatically as feminine.</p></tp:treatment-sec><tp:treatment-sec sec-type="diagnosis" id="SECID0EQGAC"><title>Diagnosis.</title><p>Differs from all described lapsiines in having a large sclerite (<bold>p</bold> in Fig. <xref ref-type="fig" rid="F1">3</xref>) cradling the tip of the embolus, and in having four retromarginal teeth on the chelicerae (two in all others; see <xref ref-type="bibr" rid="B11">Ruiz and Maddison 2012</xref>, <xref ref-type="bibr" rid="B5">Maddison 2012</xref>, <xref ref-type="bibr" rid="B10">Ruiz 2013</xref>). Differs from <italic><tp:taxon-name><tp:taxon-name-part taxon-name-part-type="genus" reg="Lapsias">Lapsias</tp:taxon-name-part></tp:taxon-name></italic>, <italic><tp:taxon-name><tp:taxon-name-part taxon-name-part-type="genus" reg="Soesiladeepakius">Soesiladeepakius</tp:taxon-name-part></tp:taxon-name></italic>, and <italic><tp:taxon-name><tp:taxon-name-part taxon-name-part-type="genus" reg="Thrandina">Thrandina</tp:taxon-name-part></tp:taxon-name></italic> in lacking a prolateral pre-embolic spermophore loop (see <xref ref-type="bibr" rid="B11">Ruiz and Maddison 2012</xref>), although the loop may be present on the retrolateral side (see below under “Relationships”). Unlike most <italic><tp:taxon-name><tp:taxon-name-part taxon-name-part-type="genus" reg="Lapsias">Lapsias</tp:taxon-name-part></tp:taxon-name></italic> species, <italic><tp:taxon-name><tp:taxon-name-part taxon-name-part-type="genus" reg="Amilaps">Amilaps</tp:taxon-name-part></tp:taxon-name></italic> has the <abbrev xmlns:xlink="http://www.w3.org/1999/xlink" xlink:title="posterior median eyes" id="ABBRID0EPIAC" xlink:type="simple">PME</abbrev> displaced medially, as far as the medial edge of the <abbrev xmlns:xlink="http://www.w3.org/1999/xlink" xlink:title="anterior lateral eyes" id="ABBRID0ETIAC" xlink:type="simple">ALE</abbrev>.</p></tp:treatment-sec><tp:treatment-sec sec-type="Relationships" id="SECID0EXIAC"><title>Relationships.</title><p>The four retromarginal cheliceral teeth suggest that <italic><tp:taxon-name><tp:taxon-name-part taxon-name-part-type="genus" reg="Amilaps">Amilaps</tp:taxon-name-part></tp:taxon-name></italic> is outside a clade including all previously described lapsiine genera, which share the synapomorphy of a reduction to two teeth (<xref ref-type="bibr" rid="B11">Ruiz and Maddison 2012</xref>) from the plurident condition in other <tp:taxon-name><tp:taxon-name-part taxon-name-part-type="subfamily">Spartaeinae</tp:taxon-name-part></tp:taxon-name>. There are no clear characters linking <italic><tp:taxon-name><tp:taxon-name-part taxon-name-part-type="genus" reg="Amilaps">Amilaps</tp:taxon-name-part></tp:taxon-name></italic> to any particular lapsiines: it lacks the highly reduced <abbrev xmlns:xlink="http://www.w3.org/1999/xlink" xlink:title="retrolateral tibial apophysis" id="ABBRID0EUJAC" xlink:type="simple">RTA</abbrev> of <italic><tp:taxon-name><tp:taxon-name-part taxon-name-part-type="genus" reg="Lapsias">Lapsias</tp:taxon-name-part></tp:taxon-name></italic>, the round tegulum of <italic><tp:taxon-name><tp:taxon-name-part taxon-name-part-type="genus" reg="Galianora">Galianora</tp:taxon-name-part></tp:taxon-name></italic>, the large <abbrev xmlns:xlink="http://www.w3.org/1999/xlink" xlink:title="posterior median eyes" id="ABBRID0EGKAC" xlink:type="simple">PME</abbrev> and robust median apophysis of <italic><tp:taxon-name><tp:taxon-name-part taxon-name-part-type="genus" reg="Thrandina">Thrandina</tp:taxon-name-part></tp:taxon-name></italic>, and the many peculiarities of <italic><tp:taxon-name><tp:taxon-name-part taxon-name-part-type="genus" reg="Soesiladeepakius">Soesiladeepakius</tp:taxon-name-part></tp:taxon-name></italic> and <italic><tp:taxon-name><tp:taxon-name-part taxon-name-part-type="genus" reg="Lapsamita">Lapsamita</tp:taxon-name-part></tp:taxon-name></italic>. The spermophore of <italic><tp:taxon-name><tp:taxon-name-part taxon-name-part-type="genus" reg="Amilaps">Amilaps</tp:taxon-name-part></tp:taxon-name></italic> appears to lack the pre-embolic loop approaching the median apophysis, widespread in lapsiines (e.g., Figs <xref ref-type="fig" rid="F2">14</xref>, <xref ref-type="fig" rid="F3">21</xref>, <xref ref-type="fig" rid="F4">30</xref>, <xref ref-type="fig" rid="F5">41</xref>; <xref ref-type="bibr" rid="B5">Maddison 2012</xref>: figs 7, 11, 12; see <xref ref-type="bibr" rid="B11">Ruiz and Maddison 2012</xref>: character 17). In <italic><tp:taxon-name><tp:taxon-name-part taxon-name-part-type="genus" reg="Amilaps">Amilaps</tp:taxon-name-part> <tp:taxon-name-part taxon-name-part-type="species" reg="mayana">mayana</tp:taxon-name-part></tp:taxon-name></italic> the spermophore does in fact closely approach the median apophysis (MA), but on the retrolateral side of the bulb. In ventral view, it passes just retrolateral to the MA, but in retrolateral view it can be seen to be curved, reaching its ventralmost point just proximal to the MA. If this is the same pre-embolic loop but displaced retrolaterally, it hints to the possibility that the base of the embolus of <italic><tp:taxon-name><tp:taxon-name-part taxon-name-part-type="genus" reg="Amilaps">A.</tp:taxon-name-part> <tp:taxon-name-part taxon-name-part-type="species" reg="mayana">mayana</tp:taxon-name-part></tp:taxon-name></italic> may be unusually large, occupying a large proportion of the prolateral side of the bulb.</p><p>If <italic><tp:taxon-name><tp:taxon-name-part taxon-name-part-type="genus" reg="Amilaps">Amilaps</tp:taxon-name-part></tp:taxon-name></italic> is outside the clade of previous lapsiines, then an open question is whether it belongs with them at all. The tribe <tp:taxon-name><tp:taxon-name-part taxon-name-part-type="tribe">Lapsiini</tp:taxon-name-part></tp:taxon-name> has no known morphological synapomorphies (<xref ref-type="bibr" rid="B6">Maddison 2015</xref>) other than the reduction in cheliceral teeth (<xref ref-type="bibr" rid="B11">Ruiz and Maddison 2012</xref>). Our understanding of morphology gives little reason to expect that salticids in the Americas left over once salticines and lyssomanines are removed would form a clade, but the molecular data suggests this, at least among those species studied (<xref ref-type="bibr" rid="B7">Maddison et al. 2014</xref>). <italic><tp:taxon-name><tp:taxon-name-part taxon-name-part-type="genus" reg="Amilaps">Amilaps</tp:taxon-name-part></tp:taxon-name></italic> is exactly that: a generalized salticid that is not a salticine or lyssomanine. Were it to have been found in New Guinea, <italic><tp:taxon-name><tp:taxon-name-part taxon-name-part-type="genus" reg="Amilaps">Amilaps</tp:taxon-name-part></tp:taxon-name></italic> would fit equally happily among the cocalodines according to our current knowledge. Thus, its current placement among the lapsiines is tentative.</p></tp:treatment-sec><tp:treatment-sec><!--Section generated to contain objects referenced in tp:taxon-treatment.--><fig id="F1" position="float" orientation="portrait"><object-id xmlns:xlink="http://www.w3.org/1999/xlink" content-type="doi" xlink:type="simple">10.3897/zookeys.891.38563.figures1-11</object-id><object-id xmlns:xlink="http://www.w3.org/1999/xlink" content-type="arpha" xlink:type="simple">70B261D0-95F7-56B7-9D78-5B5B34996CDA</object-id><label>Figures 1–11.</label><caption><p><italic><tp:taxon-name><tp:taxon-name-part taxon-name-part-type="genus" reg="Amilaps">Amilaps</tp:taxon-name-part> <tp:taxon-name-part taxon-name-part-type="species" reg="mayana">mayana</tp:taxon-name-part></tp:taxon-name></italic>, sp. nov, male holotype <bold>1–4</bold> palp <bold>1</bold> ventral view <bold>2</bold> prolateral view <bold>3</bold> ventral view <bold>4</bold> retrolateral view <bold>5</bold> face <bold>6, 7</bold> carapace, dorsal view <bold>8</bold> body in alcohol <bold>9</bold> posterior ventral view of chelicera showing four retromarginal teeth <bold>10, 11</bold> living specimen. Abbreviations: <bold>e</bold> embolus, <bold>s</bold> spermophore, <bold>ma</bold> median apophysis, <bold>p</bold> sclerotized projection serving as conductor. Scale bars: 0.1 mm (<bold>1</bold>); 1.0 mm(<bold>6, 8</bold>).</p></caption><graphic xmlns:xlink="http://www.w3.org/1999/xlink" xlink:href="zookeys-891-017-g001.jpg" position="float" orientation="portrait" xlink:type="simple" id="oo_357962.jpg"><uri content-type="original_file" xlink:type="simple">https://binary.pensoft.net/fig/357962</uri></graphic></fig><fig id="F2" position="float" orientation="portrait"><object-id xmlns:xlink="http://www.w3.org/1999/xlink" content-type="doi" xlink:type="simple">10.3897/zookeys.891.38563.figures12-18</object-id><object-id xmlns:xlink="http://www.w3.org/1999/xlink" content-type="arpha" xlink:type="simple">3F1A4C2E-BA92-5AFD-B650-19C2AF02E461</object-id><label>Figures 12–18.</label><caption><p><italic><tp:taxon-name><tp:taxon-name-part taxon-name-part-type="genus" reg="Lapsias">Lapsias</tp:taxon-name-part> <tp:taxon-name-part taxon-name-part-type="species" reg="estebanensis">estebanensis</tp:taxon-name-part></tp:taxon-name></italic>, lectotype male <bold>12–14</bold> palp <bold>12</bold> ventral view <bold>13</bold> retrolateral view of tibia <bold>14</bold> ventral view <bold>15</bold> dorsal view of body <bold>16</bold> ventral view of body <bold>17</bold> oblique view of prosoma <bold>18</bold> chelicerae from below. Abbreviations: <bold>e</bold> embolus, <bold>c</bold>? scerite homologous to that called the conductor in other lapsiines, <bold>ma</bold> median apophysis. Scale bars: 0.1 mm (<bold>12</bold>); 1.0 mm (otherwise).</p></caption><graphic xmlns:xlink="http://www.w3.org/1999/xlink" xlink:href="zookeys-891-017-g002.jpg" position="float" orientation="portrait" xlink:type="simple" id="oo_357963.jpg"><uri content-type="original_file" xlink:type="simple">https://binary.pensoft.net/fig/357963</uri></graphic></fig><fig id="F3" position="float" orientation="portrait"><object-id xmlns:xlink="http://www.w3.org/1999/xlink" content-type="doi" xlink:type="simple">10.3897/zookeys.891.38563.figures19-29</object-id><object-id xmlns:xlink="http://www.w3.org/1999/xlink" content-type="arpha" xlink:type="simple">8CE2C1B1-698F-52FD-8AAD-DC1E65B2A349</object-id><label>Figures 19–29.</label><caption><p><italic><tp:taxon-name><tp:taxon-name-part taxon-name-part-type="genus" reg="Lapsias">Lapsias</tp:taxon-name-part> <tp:taxon-name-part taxon-name-part-type="species" reg="ciliatus">ciliatus</tp:taxon-name-part></tp:taxon-name></italic>, lectotype male (<bold>19–25</bold>) paralectotype (<bold>26</bold>), and associated female (<bold>27–29</bold>). <bold>19–21</bold> Male palp <bold>19</bold> ventral view <bold>20</bold> retrolateral view of tibia <bold>21</bold> ventral view <bold>22</bold> male body from above <bold>23</bold> body from below <bold>24</bold> chelicera from below <bold>25</bold> face <bold>26</bold> paralectotype male body from above <bold>27</bold> epigyne from below <bold>28</bold> vulva from above <bold>29</bold> body of same female as <bold>27, 28</bold>. Scale bars: 0.1 mm (<bold>19, 27</bold>); 1.0 mm (otherwise).</p></caption><graphic xmlns:xlink="http://www.w3.org/1999/xlink" xlink:href="zookeys-891-017-g003.jpg" position="float" orientation="portrait" xlink:type="simple" id="oo_357964.jpg"><uri content-type="original_file" xlink:type="simple">https://binary.pensoft.net/fig/357964</uri></graphic></fig><fig id="F4" position="float" orientation="portrait"><object-id xmlns:xlink="http://www.w3.org/1999/xlink" content-type="doi" xlink:type="simple">10.3897/zookeys.891.38563.figures30-40</object-id><object-id xmlns:xlink="http://www.w3.org/1999/xlink" content-type="arpha" xlink:type="simple">5C84F456-63C7-5302-97F7-A2458993CF5C</object-id><label>Figures 30–40.</label><caption><p><italic><tp:taxon-name><tp:taxon-name-part taxon-name-part-type="genus" reg="Lapsias">Lapsias</tp:taxon-name-part> <tp:taxon-name-part taxon-name-part-type="species" reg="cyrboides">cyrboides</tp:taxon-name-part></tp:taxon-name></italic> lectotype male (<bold>30–34, 36</bold>), paralectotype male (<bold>35</bold>), and female tentatively considered of this species (<bold>37–40</bold>). <bold>30–32</bold> Palp <bold>30</bold> ventral view <bold>31</bold> retrolateral view of tibia <bold>32</bold> ventral view <bold>33</bold> body from above <bold>34</bold> body from below <bold>35</bold> paralectotype male body from above <bold>36</bold> lectotype male face <bold>37</bold> epigyne from below <bold>38</bold> vulva from above <bold>39</bold> female body from above <bold>40</bold> body from below. Scale bars: 0.1 mm (<bold>30</bold>); 1.0 mm (otherwise).</p></caption><graphic xmlns:xlink="http://www.w3.org/1999/xlink" xlink:href="zookeys-891-017-g004.jpg" position="float" orientation="portrait" xlink:type="simple" id="oo_357965.jpg"><uri content-type="original_file" xlink:type="simple">https://binary.pensoft.net/fig/357965</uri></graphic></fig><fig id="F5" position="float" orientation="portrait"><object-id xmlns:xlink="http://www.w3.org/1999/xlink" content-type="doi" xlink:type="simple">10.3897/zookeys.891.38563.figures41-51</object-id><object-id xmlns:xlink="http://www.w3.org/1999/xlink" content-type="arpha" xlink:type="simple">9EA3C09C-CE29-530F-B3BC-E5EC84A2C637</object-id><label>Figures 41–51.</label><caption><p><italic><tp:taxon-name><tp:taxon-name-part taxon-name-part-type="genus" reg="Lapsias">Lapsias</tp:taxon-name-part> <tp:taxon-name-part taxon-name-part-type="species" reg="tovarensis">tovarensis</tp:taxon-name-part></tp:taxon-name></italic> lectotype male (<bold>41–47</bold>) and female tentatively considered of this species (<bold>48–51</bold>). <bold>41–43</bold> Palp <bold>41</bold> ventral view <bold>42</bold> retrolateral view of tibia <bold>43</bold> ventral view <bold>44</bold> body from above <bold>45</bold> body from below <bold>46</bold> face <bold>47</bold> chelicerae from below <bold>48</bold> epigyne from below <bold>49</bold> vulva from above <bold>50</bold> female body from above <bold>51</bold> body from below. Abbreviations: <bold>c</bold>? sclerite homologous to that called the conductor in other lapsiines. Scale bars: 0.1 mm (<bold>41</bold>); 1.0 mm (otherwise).</p></caption><graphic xmlns:xlink="http://www.w3.org/1999/xlink" xlink:href="zookeys-891-017-g005.jpg" position="float" orientation="portrait" xlink:type="simple" id="oo_357966.jpg"><uri content-type="original_file" xlink:type="simple">https://binary.pensoft.net/fig/357966</uri></graphic></fig></tp:treatment-sec><ref-list><ref id="B1"><mixed-citation xmlns:xlink="http://www.w3.org/1999/xlink" xlink:type="simple"><person-group><name name-style="western"><surname>Christensen</surname><given-names>AJ</given-names></name></person-group> (<year>1987</year>) K’iche’ – English dictionary and guide to pronunciation of the K’iche’-Maya alphabet. <ext-link xlink:type="simple" ext-link-type="uri" xlink:href="http://www.famsi.org/mayawriting/dictionary/christenson/quidic_complete.pdf">http://www.famsi.org/mayawriting/dictionary/christenson/quidic_complete.pdf</ext-link> [Accessed on 2019-07-15]</mixed-citation></ref><ref id="B11"><mixed-citation xmlns:xlink="http://www.w3.org/1999/xlink" xlink:type="simple"><person-group><name name-style="western"><surname>Ruiz</surname><given-names>GRS</given-names></name><name name-style="western"><surname>Maddison</surname><given-names>WP</given-names></name></person-group> (<year>2012</year>) <article-title>DNA sequences corroborate <italic><tp:taxon-name><tp:taxon-name-part taxon-name-part-type="genus">Soesiladeepakius</tp:taxon-name-part></tp:taxon-name></italic> as a non-salticoid genus of jumping spiders: placement with lapsiines, phylogeny, and description of six new species (<tp:taxon-name><tp:taxon-name-part taxon-name-part-type="order">Araneae</tp:taxon-name-part></tp:taxon-name>, <tp:taxon-name><tp:taxon-name-part taxon-name-part-type="family">Salticidae</tp:taxon-name-part></tp:taxon-name>).</article-title><source>Zoological Journal of the Linnean Society</source><volume>165</volume>: <fpage>274</fpage>–<lpage>295</lpage>. <ext-link xlink:type="simple" ext-link-type="doi" xlink:href="10.1111/j.1096-3642.2012.00815.x">https://doi.org/10.1111/j.1096-3642.2012.00815.x</ext-link></mixed-citation></ref><ref id="B5"><mixed-citation xmlns:xlink="http://www.w3.org/1999/xlink" xlink:type="simple"><person-group><name name-style="western"><surname>Maddison</surname><given-names>WP</given-names></name></person-group> (<year>2012</year>) <article-title>Five new species of lapsiine jumping spiders from Ecuador (<tp:taxon-name><tp:taxon-name-part taxon-name-part-type="order">Araneae</tp:taxon-name-part></tp:taxon-name>: <tp:taxon-name><tp:taxon-name-part taxon-name-part-type="family">Salticidae</tp:taxon-name-part></tp:taxon-name>).</article-title><source>Zootaxa</source><volume>3424</volume>: <fpage>51</fpage>–<lpage>65</lpage>. <ext-link xlink:type="simple" ext-link-type="doi" xlink:href="10.11646/zootaxa.3424.1.3">https://doi.org/10.11646/zootaxa.3424.1.3</ext-link></mixed-citation></ref><ref id="B10"><mixed-citation xmlns:xlink="http://www.w3.org/1999/xlink" xlink:type="simple"><person-group><name name-style="western"><surname>Ruiz</surname><given-names>GRS</given-names></name></person-group> (<year>2013</year>) Proposal and phylogenetic relationships of <italic><tp:taxon-name><tp:taxon-name-part taxon-name-part-type="genus">Lapsamita</tp:taxon-name-part></tp:taxon-name></italic>, new genus of lapsiines, and description of a new species (<tp:taxon-name><tp:taxon-name-part taxon-name-part-type="order">Araneae</tp:taxon-name-part></tp:taxon-name>, <tp:taxon-name><tp:taxon-name-part taxon-name-part-type="family">Salticidae</tp:taxon-name-part></tp:taxon-name>). PLoS ONE 8(2): e56188, 1–5. <ext-link xlink:type="simple" ext-link-type="doi" xlink:href="10.1371/journal.pone.0056188">https://doi.org/10.1371/journal.pone.0056188</ext-link></mixed-citation></ref><ref id="B6"><mixed-citation xmlns:xlink="http://www.w3.org/1999/xlink" xlink:type="simple"><person-group><name name-style="western"><surname>Maddison</surname><given-names>WP</given-names></name></person-group> (<year>2015</year>) <article-title>A phylogenetic classification of jumping spiders (<tp:taxon-name><tp:taxon-name-part taxon-name-part-type="order">Araneae</tp:taxon-name-part></tp:taxon-name>: <tp:taxon-name><tp:taxon-name-part taxon-name-part-type="family">Salticidae</tp:taxon-name-part></tp:taxon-name>).</article-title><source>Journal of Arachnology</source><volume>43</volume>: <fpage>231</fpage>–<lpage>292</lpage>. <ext-link xlink:type="simple" ext-link-type="doi" xlink:href="10.1636/arac-43-03-231-292">https://doi.org/10.1636/arac-43-03-231-292</ext-link></mixed-citation></ref><ref id="B7"><mixed-citation xmlns:xlink="http://www.w3.org/1999/xlink" xlink:type="simple"><person-group><name name-style="western"><surname>Maddison</surname><given-names>WP</given-names></name><name name-style="western"><surname>Li</surname><given-names>DQ</given-names></name><name name-style="western"><surname>Bodner</surname><given-names>MR</given-names></name><name name-style="western"><surname>Zhang</surname><given-names>JX</given-names></name><name name-style="western"><surname>Xu</surname><given-names>X</given-names></name><name name-style="western"><surname>Liu</surname><given-names>QQ</given-names></name><name name-style="western"><surname>Liu</surname><given-names>FX</given-names></name></person-group> (<year>2014</year>) <article-title>The deep phylogeny of jumping spiders (<tp:taxon-name><tp:taxon-name-part taxon-name-part-type="order">Araneae</tp:taxon-name-part></tp:taxon-name>, <tp:taxon-name><tp:taxon-name-part taxon-name-part-type="family">Salticidae</tp:taxon-name-part></tp:taxon-name>).</article-title><source>ZooKeys</source><volume>440</volume>: <fpage>57</fpage>–<lpage>87</lpage>. <ext-link xlink:type="simple" ext-link-type="doi" xlink:href="10.3897/zookeys.440.7891">https://doi.org/10.3897/zookeys.440.7891</ext-link></mixed-citation></ref></ref-list></tp:taxon-treatment>
