# Supplementary material for: A new lapsiine jumping spider from North America, with a review of Simon’s Lapsias species (Araneae, Salticidae, Spartaeinae)
Source: Zookeys. 2019 Nov 21;891:17–29. doi: 10.3897/zookeys.891.38563 (PMC6882923; doi:10.3897/zookeys.891.38563)
Supplement: XML Treatment for Lapsias [file zookeys.891.38563-treatment3.xml]

<!DOCTYPE tp:taxon-treatment
  PUBLIC "-//TaxonX//DTD Taxonomic Treatment Publishing DTD v0 20100105//EN" "tax-treatment-NSO.dtd">
<tp:taxon-treatment xmlns:tp="http://www.plazi.org/taxpub"><tp:treatment-meta><kwd-group><label>Taxon classification</label><kwd><named-content xmlns:xlink="http://www.w3.org/1999/xlink" content-type="kingdom">Animalia</named-content></kwd><kwd><named-content xmlns:xlink="http://www.w3.org/1999/xlink" content-type="order">Araneae</named-content></kwd><kwd><named-content xmlns:xlink="http://www.w3.org/1999/xlink" content-type="family">Salticidae</named-content></kwd></kwd-group><mixed-citation publication-type="journal"><person-group><name><surname>Maddison</surname><given-names>Wayne P.</given-names></name></person-group><article-title>A new lapsiine jumping spider from North America, with a review of Simon’s <italic><tp:taxon-name><tp:taxon-name-part taxon-name-part-type="genus" reg="Lapsias">Lapsias</tp:taxon-name-part></tp:taxon-name></italic> species (<tp:taxon-name><tp:taxon-name-part taxon-name-part-type="order">Araneae</tp:taxon-name-part></tp:taxon-name>, <tp:taxon-name><tp:taxon-name-part taxon-name-part-type="family">Salticidae</tp:taxon-name-part></tp:taxon-name>, <tp:taxon-name><tp:taxon-name-part taxon-name-part-type="subfamily">Spartaeinae</tp:taxon-name-part></tp:taxon-name>)</article-title><source>Zookeys</source><day>21</day><month>11</month><year>2019</year><volume>891</volume><fpage>17</fpage><lpage>29</lpage><pub-id pub-id-type="doi">10.3897/zookeys.891.38563</pub-id></mixed-citation></tp:treatment-meta><tp:nomenclature><tp:taxon-name><object-id xmlns:xlink="http://www.w3.org/1999/xlink" content-type="arpha" xlink:type="simple">14982982-431D-598B-A7F8-D3EA8ED7C40F</object-id>
            <tp:taxon-name-part taxon-name-part-type="genus" reg="Lapsias">Lapsias</tp:taxon-name-part>
          </tp:taxon-name><tp:taxon-authority>Simon, 1900</tp:taxon-authority></tp:nomenclature><tp:treatment-sec sec-type="type species" id="SECID0EXHAE"><title>Type species.</title><p><italic><tp:taxon-name><tp:taxon-name-part taxon-name-part-type="genus" reg="Lapsias">Lapsias</tp:taxon-name-part> <tp:taxon-name-part taxon-name-part-type="species" reg="estebanensis">estebanensis</tp:taxon-name-part></tp:taxon-name></italic> Simon, 1900, by original designation.</p><p>Although <xref ref-type="bibr" rid="B2">Galiano (1963)</xref> redescribed Simon’s original four species, her illustrations are limited in number and detail. Thus, I give new figures of Simon’s original four species, including the first published figures of their bodies and more detailed illustrations of their genitalia. Among Simon’s specimens are three forms of female, only one of which (under <italic><tp:taxon-name><tp:taxon-name-part taxon-name-part-type="genus" reg="Lapsias">L.</tp:taxon-name-part> <tp:taxon-name-part taxon-name-part-type="species" reg="cyrboides">cyrboides</tp:taxon-name-part></tp:taxon-name></italic> Simon, 1900) was described by Simon and Galiano. As these females are all from the same site (Colonia Tovar) from which the males of three <italic><tp:taxon-name><tp:taxon-name-part taxon-name-part-type="genus" reg="Lapsias">Lapsias</tp:taxon-name-part></tp:taxon-name></italic> species were described, we are faced with a puzzle as to which females match which males. This is considered below under the notes for each species.</p><p>All four of Simon’s species have two retromarginal teeth on the chelicera, and three pairs of ventral macrosetae on both the tibia and metatarsus of leg 1. The median apophysis of the palp is a long narrow blade, hooked at the tip and separated from the tegulum by a membrane. There is a small apophysis just retrolateral from the base of the embolus in <italic><tp:taxon-name><tp:taxon-name-part taxon-name-part-type="genus" reg="Lapsias">L.</tp:taxon-name-part> <tp:taxon-name-part taxon-name-part-type="species" reg="estebanensis">estebanensis</tp:taxon-name-part></tp:taxon-name></italic>, <italic><tp:taxon-name><tp:taxon-name-part taxon-name-part-type="genus" reg="Lapsias">L.</tp:taxon-name-part> <tp:taxon-name-part taxon-name-part-type="species" reg="tovarensis">tovarensis</tp:taxon-name-part></tp:taxon-name></italic> Simon, 1901, and possibly <italic><tp:taxon-name><tp:taxon-name-part taxon-name-part-type="genus" reg="Lapsias">L.</tp:taxon-name-part> <tp:taxon-name-part taxon-name-part-type="species" reg="ciliatus">ciliatus</tp:taxon-name-part></tp:taxon-name></italic> Simon, 1900 (see <bold>c</bold>? in Figs <xref ref-type="fig" rid="F2">14</xref>, <xref ref-type="fig" rid="F5">43</xref>) that by position is likely homologous to that called the conductor by <xref ref-type="bibr" rid="B5">Maddison (2012)</xref> in <italic><tp:taxon-name><tp:taxon-name-part taxon-name-part-type="genus" reg="Lapsias">L.</tp:taxon-name-part> <tp:taxon-name-part taxon-name-part-type="species" reg="canandea">canandea</tp:taxon-name-part></tp:taxon-name></italic> Maddison, 2012 and in <italic><tp:taxon-name><tp:taxon-name-part taxon-name-part-type="genus" reg="Thrandina">Thrandina</tp:taxon-name-part></tp:taxon-name></italic> species (see discussion by <xref ref-type="bibr" rid="B10">Ruiz 2013</xref>). The sclerite functioning as a conductor in <italic><tp:taxon-name><tp:taxon-name-part taxon-name-part-type="genus" reg="Amilaps">Amilaps</tp:taxon-name-part> <tp:taxon-name-part taxon-name-part-type="species" reg="mayana">mayana</tp:taxon-name-part></tp:taxon-name></italic> (<bold>p</bold> in Fig. <xref ref-type="fig" rid="F1">3</xref>) is likely not homologous, given its more distal position outside the loop of the spermophore. The female spermathecae of all three species (Figs <xref ref-type="fig" rid="F3">28</xref>, <xref ref-type="fig" rid="F4">38</xref>, <xref ref-type="fig" rid="F5">49</xref>) are thick-walled and bear a pale rough-edged extension to the anterior (most easily seen in Fig. <xref ref-type="fig" rid="F3">28</xref>; partially hidden behind the fertilization ducts in Figs <xref ref-type="fig" rid="F4">38</xref> and <xref ref-type="fig" rid="F5">49</xref>).</p></tp:treatment-sec><tp:treatment-sec><!--Section generated to contain objects referenced in tp:taxon-treatment.--><fig id="F2" position="float" orientation="portrait"><object-id xmlns:xlink="http://www.w3.org/1999/xlink" content-type="doi" xlink:type="simple">10.3897/zookeys.891.38563.figures12-18</object-id><object-id xmlns:xlink="http://www.w3.org/1999/xlink" content-type="arpha" xlink:type="simple">3F1A4C2E-BA92-5AFD-B650-19C2AF02E461</object-id><label>Figures 12–18.</label><caption><p><italic><tp:taxon-name><tp:taxon-name-part taxon-name-part-type="genus" reg="Lapsias">Lapsias</tp:taxon-name-part> <tp:taxon-name-part taxon-name-part-type="species" reg="estebanensis">estebanensis</tp:taxon-name-part></tp:taxon-name></italic>, lectotype male <bold>12–14</bold> palp <bold>12</bold> ventral view <bold>13</bold> retrolateral view of tibia <bold>14</bold> ventral view <bold>15</bold> dorsal view of body <bold>16</bold> ventral view of body <bold>17</bold> oblique view of prosoma <bold>18</bold> chelicerae from below. Abbreviations: <bold>e</bold> embolus, <bold>c</bold>? scerite homologous to that called the conductor in other lapsiines, <bold>ma</bold> median apophysis. Scale bars: 0.1 mm (<bold>12</bold>); 1.0 mm (otherwise).</p></caption><graphic xmlns:xlink="http://www.w3.org/1999/xlink" xlink:href="zookeys-891-017-g002.jpg" position="float" orientation="portrait" xlink:type="simple" id="oo_357963.jpg"><uri content-type="original_file" xlink:type="simple">https://binary.pensoft.net/fig/357963</uri></graphic></fig><fig id="F5" position="float" orientation="portrait"><object-id xmlns:xlink="http://www.w3.org/1999/xlink" content-type="doi" xlink:type="simple">10.3897/zookeys.891.38563.figures41-51</object-id><object-id xmlns:xlink="http://www.w3.org/1999/xlink" content-type="arpha" xlink:type="simple">9EA3C09C-CE29-530F-B3BC-E5EC84A2C637</object-id><label>Figures 41–51.</label><caption><p><italic><tp:taxon-name><tp:taxon-name-part taxon-name-part-type="genus" reg="Lapsias">Lapsias</tp:taxon-name-part> <tp:taxon-name-part taxon-name-part-type="species" reg="tovarensis">tovarensis</tp:taxon-name-part></tp:taxon-name></italic> lectotype male (<bold>41–47</bold>) and female tentatively considered of this species (<bold>48–51</bold>). <bold>41–43</bold> Palp <bold>41</bold> ventral view <bold>42</bold> retrolateral view of tibia <bold>43</bold> ventral view <bold>44</bold> body from above <bold>45</bold> body from below <bold>46</bold> face <bold>47</bold> chelicerae from below <bold>48</bold> epigyne from below <bold>49</bold> vulva from above <bold>50</bold> female body from above <bold>51</bold> body from below. Abbreviations: <bold>c</bold>? sclerite homologous to that called the conductor in other lapsiines. Scale bars: 0.1 mm (<bold>41</bold>); 1.0 mm (otherwise).</p></caption><graphic xmlns:xlink="http://www.w3.org/1999/xlink" xlink:href="zookeys-891-017-g005.jpg" position="float" orientation="portrait" xlink:type="simple" id="oo_357966.jpg"><uri content-type="original_file" xlink:type="simple">https://binary.pensoft.net/fig/357966</uri></graphic></fig><fig id="F1" position="float" orientation="portrait"><object-id xmlns:xlink="http://www.w3.org/1999/xlink" content-type="doi" xlink:type="simple">10.3897/zookeys.891.38563.figures1-11</object-id><object-id xmlns:xlink="http://www.w3.org/1999/xlink" content-type="arpha" xlink:type="simple">70B261D0-95F7-56B7-9D78-5B5B34996CDA</object-id><label>Figures 1–11.</label><caption><p><italic><tp:taxon-name><tp:taxon-name-part taxon-name-part-type="genus" reg="Amilaps">Amilaps</tp:taxon-name-part> <tp:taxon-name-part taxon-name-part-type="species" reg="mayana">mayana</tp:taxon-name-part></tp:taxon-name></italic>, sp. nov, male holotype <bold>1–4</bold> palp <bold>1</bold> ventral view <bold>2</bold> prolateral view <bold>3</bold> ventral view <bold>4</bold> retrolateral view <bold>5</bold> face <bold>6, 7</bold> carapace, dorsal view <bold>8</bold> body in alcohol <bold>9</bold> posterior ventral view of chelicera showing four retromarginal teeth <bold>10, 11</bold> living specimen. Abbreviations: <bold>e</bold> embolus, <bold>s</bold> spermophore, <bold>ma</bold> median apophysis, <bold>p</bold> sclerotized projection serving as conductor. Scale bars: 0.1 mm (<bold>1</bold>); 1.0 mm(<bold>6, 8</bold>).</p></caption><graphic xmlns:xlink="http://www.w3.org/1999/xlink" xlink:href="zookeys-891-017-g001.jpg" position="float" orientation="portrait" xlink:type="simple" id="oo_357962.jpg"><uri content-type="original_file" xlink:type="simple">https://binary.pensoft.net/fig/357962</uri></graphic></fig><fig id="F3" position="float" orientation="portrait"><object-id xmlns:xlink="http://www.w3.org/1999/xlink" content-type="doi" xlink:type="simple">10.3897/zookeys.891.38563.figures19-29</object-id><object-id xmlns:xlink="http://www.w3.org/1999/xlink" content-type="arpha" xlink:type="simple">8CE2C1B1-698F-52FD-8AAD-DC1E65B2A349</object-id><label>Figures 19–29.</label><caption><p><italic><tp:taxon-name><tp:taxon-name-part taxon-name-part-type="genus" reg="Lapsias">Lapsias</tp:taxon-name-part> <tp:taxon-name-part taxon-name-part-type="species" reg="ciliatus">ciliatus</tp:taxon-name-part></tp:taxon-name></italic>, lectotype male (<bold>19–25</bold>) paralectotype (<bold>26</bold>), and associated female (<bold>27–29</bold>). <bold>19–21</bold> Male palp <bold>19</bold> ventral view <bold>20</bold> retrolateral view of tibia <bold>21</bold> ventral view <bold>22</bold> male body from above <bold>23</bold> body from below <bold>24</bold> chelicera from below <bold>25</bold> face <bold>26</bold> paralectotype male body from above <bold>27</bold> epigyne from below <bold>28</bold> vulva from above <bold>29</bold> body of same female as <bold>27, 28</bold>. Scale bars: 0.1 mm (<bold>19, 27</bold>); 1.0 mm (otherwise).</p></caption><graphic xmlns:xlink="http://www.w3.org/1999/xlink" xlink:href="zookeys-891-017-g003.jpg" position="float" orientation="portrait" xlink:type="simple" id="oo_357964.jpg"><uri content-type="original_file" xlink:type="simple">https://binary.pensoft.net/fig/357964</uri></graphic></fig><fig id="F4" position="float" orientation="portrait"><object-id xmlns:xlink="http://www.w3.org/1999/xlink" content-type="doi" xlink:type="simple">10.3897/zookeys.891.38563.figures30-40</object-id><object-id xmlns:xlink="http://www.w3.org/1999/xlink" content-type="arpha" xlink:type="simple">5C84F456-63C7-5302-97F7-A2458993CF5C</object-id><label>Figures 30–40.</label><caption><p><italic><tp:taxon-name><tp:taxon-name-part taxon-name-part-type="genus" reg="Lapsias">Lapsias</tp:taxon-name-part> <tp:taxon-name-part taxon-name-part-type="species" reg="cyrboides">cyrboides</tp:taxon-name-part></tp:taxon-name></italic> lectotype male (<bold>30–34, 36</bold>), paralectotype male (<bold>35</bold>), and female tentatively considered of this species (<bold>37–40</bold>). <bold>30–32</bold> Palp <bold>30</bold> ventral view <bold>31</bold> retrolateral view of tibia <bold>32</bold> ventral view <bold>33</bold> body from above <bold>34</bold> body from below <bold>35</bold> paralectotype male body from above <bold>36</bold> lectotype male face <bold>37</bold> epigyne from below <bold>38</bold> vulva from above <bold>39</bold> female body from above <bold>40</bold> body from below. Scale bars: 0.1 mm (<bold>30</bold>); 1.0 mm (otherwise).</p></caption><graphic xmlns:xlink="http://www.w3.org/1999/xlink" xlink:href="zookeys-891-017-g004.jpg" position="float" orientation="portrait" xlink:type="simple" id="oo_357965.jpg"><uri content-type="original_file" xlink:type="simple">https://binary.pensoft.net/fig/357965</uri></graphic></fig></tp:treatment-sec><ref-list><ref id="B2"><mixed-citation xmlns:xlink="http://www.w3.org/1999/xlink" xlink:type="simple"><person-group><name name-style="western"><surname>Galiano</surname><given-names>ME</given-names></name></person-group> (<year>1963</year>) <article-title>Las especies americanas de arañas de la familia <tp:taxon-name><tp:taxon-name-part taxon-name-part-type="family">Salticidae</tp:taxon-name-part></tp:taxon-name> descriptas por Eugène Simon: Redescripciones basadas en los ejemplares típicos.</article-title><source>Physis, Revista de la Sociedad Argentina de Ciencias Naturales (C)</source><volume>23</volume>: <fpage>273</fpage>–<lpage>470</lpage>.</mixed-citation></ref><ref id="B5"><mixed-citation xmlns:xlink="http://www.w3.org/1999/xlink" xlink:type="simple"><person-group><name name-style="western"><surname>Maddison</surname><given-names>WP</given-names></name></person-group> (<year>2012</year>) <article-title>Five new species of lapsiine jumping spiders from Ecuador (<tp:taxon-name><tp:taxon-name-part taxon-name-part-type="order">Araneae</tp:taxon-name-part></tp:taxon-name>: <tp:taxon-name><tp:taxon-name-part taxon-name-part-type="family">Salticidae</tp:taxon-name-part></tp:taxon-name>).</article-title><source>Zootaxa</source><volume>3424</volume>: <fpage>51</fpage>–<lpage>65</lpage>. <ext-link xlink:type="simple" ext-link-type="doi" xlink:href="10.11646/zootaxa.3424.1.3">https://doi.org/10.11646/zootaxa.3424.1.3</ext-link></mixed-citation></ref><ref id="B10"><mixed-citation xmlns:xlink="http://www.w3.org/1999/xlink" xlink:type="simple"><person-group><name name-style="western"><surname>Ruiz</surname><given-names>GRS</given-names></name></person-group> (<year>2013</year>) Proposal and phylogenetic relationships of <italic><tp:taxon-name><tp:taxon-name-part taxon-name-part-type="genus">Lapsamita</tp:taxon-name-part></tp:taxon-name></italic>, new genus of lapsiines, and description of a new species (<tp:taxon-name><tp:taxon-name-part taxon-name-part-type="order">Araneae</tp:taxon-name-part></tp:taxon-name>, <tp:taxon-name><tp:taxon-name-part taxon-name-part-type="family">Salticidae</tp:taxon-name-part></tp:taxon-name>). PLoS ONE 8(2): e56188, 1–5. <ext-link xlink:type="simple" ext-link-type="doi" xlink:href="10.1371/journal.pone.0056188">https://doi.org/10.1371/journal.pone.0056188</ext-link></mixed-citation></ref></ref-list></tp:taxon-treatment>
