# Supplementary material for: A new lapsiine jumping spider from North America, with a review of Simon’s Lapsias species (Araneae, Salticidae, Spartaeinae)
Source: Zookeys. 2019 Nov 21;891:17–29. doi: 10.3897/zookeys.891.38563 (PMC6882923; doi:10.3897/zookeys.891.38563)
Supplement: XML Treatment for Lapsias estebanensis [file zookeys.891.38563-treatment4.xml]

<!DOCTYPE tp:taxon-treatment
  PUBLIC "-//TaxonX//DTD Taxonomic Treatment Publishing DTD v0 20100105//EN" "tax-treatment-NSO.dtd">
<tp:taxon-treatment xmlns:tp="http://www.plazi.org/taxpub"><tp:treatment-meta><kwd-group><label>Taxon classification</label><kwd><named-content xmlns:xlink="http://www.w3.org/1999/xlink" content-type="kingdom">Animalia</named-content></kwd><kwd><named-content xmlns:xlink="http://www.w3.org/1999/xlink" content-type="order">Araneae</named-content></kwd><kwd><named-content xmlns:xlink="http://www.w3.org/1999/xlink" content-type="family">Salticidae</named-content></kwd></kwd-group><mixed-citation publication-type="journal"><person-group><name><surname>Maddison</surname><given-names>Wayne P.</given-names></name></person-group><article-title>A new lapsiine jumping spider from North America, with a review of Simon’s <italic><tp:taxon-name><tp:taxon-name-part taxon-name-part-type="genus" reg="Lapsias">Lapsias</tp:taxon-name-part></tp:taxon-name></italic> species (<tp:taxon-name><tp:taxon-name-part taxon-name-part-type="order">Araneae</tp:taxon-name-part></tp:taxon-name>, <tp:taxon-name><tp:taxon-name-part taxon-name-part-type="family">Salticidae</tp:taxon-name-part></tp:taxon-name>, <tp:taxon-name><tp:taxon-name-part taxon-name-part-type="subfamily">Spartaeinae</tp:taxon-name-part></tp:taxon-name>)</article-title><source>Zookeys</source><day>21</day><month>11</month><year>2019</year><volume>891</volume><fpage>17</fpage><lpage>29</lpage><pub-id pub-id-type="doi">10.3897/zookeys.891.38563</pub-id></mixed-citation></tp:treatment-meta><tp:nomenclature><tp:taxon-name><object-id xmlns:xlink="http://www.w3.org/1999/xlink" content-type="arpha" xlink:type="simple">EC6F224C-93F1-5709-BF70-A309A791C64D</object-id>
            <tp:taxon-name-part taxon-name-part-type="genus" reg="Lapsias">Lapsias</tp:taxon-name-part>
            <tp:taxon-name-part taxon-name-part-type="species" reg="estebanensis">estebanensis</tp:taxon-name-part>
          </tp:taxon-name><tp:taxon-authority>Simon, 1900</tp:taxon-authority><xref ref-type="fig" rid="F2">Figs 12–18</xref></tp:nomenclature><tp:treatment-sec sec-type="type material" id="SECID0EYNAE"><title>Type material.</title><p>In <named-content xmlns:xlink="http://www.w3.org/1999/xlink" content-type="dwc:institutional_code" xlink:type="simple">MNHN</named-content>, 2 males from La Cumbre, San Esteban, Carabobo State, Venezuela, with label “21196 Laps. <tp:taxon-name><tp:taxon-name-part taxon-name-part-type="genus" reg="Lapsias"/><tp:taxon-name-part taxon-name-part-type="species" reg="estebanensis">estebanensis</tp:taxon-name-part></tp:taxon-name> E.S., S. Esteban! La Cumbre!”. <xref ref-type="bibr" rid="B2">Galiano (1963)</xref> designated one male as lectotype, which I presume to be that in a separate microvial with her label “Typus? M.E. Galiano II 1959”. The type vial also has a recent label “det Szűts 0015”. Because the old handwritten label was fragile and fragmenting, I made a copy, which I added to the type vial.</p></tp:treatment-sec><tp:treatment-sec sec-type="notes" id="SECID0ETOAE"><title>Notes.</title><p>This is the most robust of the four Venezuelan species, with males having enlarged chelicerae (Figs <xref ref-type="fig" rid="F2">15–17</xref>). The retromarginal tooth closest the fang is larger and curved (Fig. <xref ref-type="fig" rid="F2">18</xref>). The palp bears a close resemblance to that of <italic><tp:taxon-name><tp:taxon-name-part taxon-name-part-type="genus" reg="Lapsias">L.</tp:taxon-name-part> <tp:taxon-name-part taxon-name-part-type="species" reg="tovarensis">tovarensis</tp:taxon-name-part></tp:taxon-name></italic>, but differs in the shorter, straighter embolus and distinctly larger apophysis (<bold>c</bold>? in Fig. <xref ref-type="fig" rid="F2">14</xref>) accompanying the embolus.</p><fig id="F2" position="float" orientation="portrait"><object-id xmlns:xlink="http://www.w3.org/1999/xlink" content-type="doi" xlink:type="simple">10.3897/zookeys.891.38563.figures12-18</object-id><object-id xmlns:xlink="http://www.w3.org/1999/xlink" content-type="arpha" xlink:type="simple">3F1A4C2E-BA92-5AFD-B650-19C2AF02E461</object-id><label>Figures 12–18.</label><caption><p><italic><tp:taxon-name><tp:taxon-name-part taxon-name-part-type="genus" reg="Lapsias">Lapsias</tp:taxon-name-part> <tp:taxon-name-part taxon-name-part-type="species" reg="estebanensis">estebanensis</tp:taxon-name-part></tp:taxon-name></italic>, lectotype male <bold>12–14</bold> palp <bold>12</bold> ventral view <bold>13</bold> retrolateral view of tibia <bold>14</bold> ventral view <bold>15</bold> dorsal view of body <bold>16</bold> ventral view of body <bold>17</bold> oblique view of prosoma <bold>18</bold> chelicerae from below. Abbreviations: <bold>e</bold> embolus, <bold>c</bold>? scerite homologous to that called the conductor in other lapsiines, <bold>ma</bold> median apophysis. Scale bars: 0.1 mm (<bold>12</bold>); 1.0 mm (otherwise).</p></caption><graphic xmlns:xlink="http://www.w3.org/1999/xlink" xlink:href="zookeys-891-017-g002.jpg" position="float" orientation="portrait" xlink:type="simple" id="oo_357963.jpg"><uri content-type="original_file" xlink:type="simple">https://binary.pensoft.net/fig/357963</uri></graphic></fig></tp:treatment-sec><ref-list><ref id="B2"><mixed-citation xmlns:xlink="http://www.w3.org/1999/xlink" xlink:type="simple"><person-group><name name-style="western"><surname>Galiano</surname><given-names>ME</given-names></name></person-group> (<year>1963</year>) <article-title>Las especies americanas de arañas de la familia <tp:taxon-name><tp:taxon-name-part taxon-name-part-type="family">Salticidae</tp:taxon-name-part></tp:taxon-name> descriptas por Eugène Simon: Redescripciones basadas en los ejemplares típicos.</article-title><source>Physis, Revista de la Sociedad Argentina de Ciencias Naturales (C)</source><volume>23</volume>: <fpage>273</fpage>–<lpage>470</lpage>.</mixed-citation></ref></ref-list></tp:taxon-treatment>
