# Supplementary material for: A new lapsiine jumping spider from North America, with a review of Simon’s Lapsias species (Araneae, Salticidae, Spartaeinae)
Source: Zookeys. 2019 Nov 21;891:17–29. doi: 10.3897/zookeys.891.38563 (PMC6882923; doi:10.3897/zookeys.891.38563)
Supplement: XML Treatment for Lapsias ciliatus [file zookeys.891.38563-treatment5.xml]

<!DOCTYPE tp:taxon-treatment
  PUBLIC "-//TaxonX//DTD Taxonomic Treatment Publishing DTD v0 20100105//EN" "tax-treatment-NSO.dtd">
<tp:taxon-treatment xmlns:tp="http://www.plazi.org/taxpub"><tp:treatment-meta><kwd-group><label>Taxon classification</label><kwd><named-content xmlns:xlink="http://www.w3.org/1999/xlink" content-type="kingdom">Animalia</named-content></kwd><kwd><named-content xmlns:xlink="http://www.w3.org/1999/xlink" content-type="order">Araneae</named-content></kwd><kwd><named-content xmlns:xlink="http://www.w3.org/1999/xlink" content-type="family">Salticidae</named-content></kwd></kwd-group><mixed-citation publication-type="journal"><person-group><name><surname>Maddison</surname><given-names>Wayne P.</given-names></name></person-group><article-title>A new lapsiine jumping spider from North America, with a review of Simon’s <italic><tp:taxon-name><tp:taxon-name-part taxon-name-part-type="genus" reg="Lapsias">Lapsias</tp:taxon-name-part></tp:taxon-name></italic> species (<tp:taxon-name><tp:taxon-name-part taxon-name-part-type="order">Araneae</tp:taxon-name-part></tp:taxon-name>, <tp:taxon-name><tp:taxon-name-part taxon-name-part-type="family">Salticidae</tp:taxon-name-part></tp:taxon-name>, <tp:taxon-name><tp:taxon-name-part taxon-name-part-type="subfamily">Spartaeinae</tp:taxon-name-part></tp:taxon-name>)</article-title><source>Zookeys</source><day>21</day><month>11</month><year>2019</year><volume>891</volume><fpage>17</fpage><lpage>29</lpage><pub-id pub-id-type="doi">10.3897/zookeys.891.38563</pub-id></mixed-citation></tp:treatment-meta><tp:nomenclature><tp:taxon-name><object-id xmlns:xlink="http://www.w3.org/1999/xlink" content-type="arpha" xlink:type="simple">BBA24748-C88B-5FA0-90E2-B96FC78275BD</object-id>
            <tp:taxon-name-part taxon-name-part-type="genus" reg="Lapsias">Lapsias</tp:taxon-name-part>
            <tp:taxon-name-part taxon-name-part-type="species" reg="ciliatus">ciliatus</tp:taxon-name-part>
          </tp:taxon-name><tp:taxon-authority>Simon, 1900</tp:taxon-authority><xref ref-type="fig" rid="F3">Figs 19–29</xref></tp:nomenclature><tp:treatment-sec sec-type="type material" id="SECID0EKSAE"><title>Type material.</title><p>In <named-content xmlns:xlink="http://www.w3.org/1999/xlink" content-type="dwc:institutional_code" xlink:type="simple">MNHN</named-content> Paris, 25 males from Colonia Tovar, Aragua State, Venezuela, most in a single vial with label “21083 Laps. <tp:taxon-name><tp:taxon-name-part taxon-name-part-type="genus" reg="Lapsias"/><tp:taxon-name-part taxon-name-part-type="species" reg="ciliatus">ciliatus</tp:taxon-name-part></tp:taxon-name> E.S., Tovar!” and more recent label “det Szűts 0012”. When I received the specimens from the <named-content xmlns:xlink="http://www.w3.org/1999/xlink" content-type="dwc:institutional_code" xlink:type="simple">MNHN</named-content>, one male matching this species was in a separate vial without label except one in Galiano’s handwriting reading “Typus? M.E. Galiano II 1959” and another “det Szűts 0013”. Insofar as <xref ref-type="bibr" rid="B2">Galiano (1963)</xref> indicated she designated a lectotype from the type vial, this specimen can be safely considered that specimen. I have therefore made a copy of the label “21083 Laps. <tp:taxon-name><tp:taxon-name-part taxon-name-part-type="genus" reg="Lapsias"/><tp:taxon-name-part taxon-name-part-type="species" reg="ciliatus">ciliatus</tp:taxon-name-part></tp:taxon-name> E.S., Tovar!” and placed it in that male lectotype’s vial. The same applies to a female separated and with only Galiano’s label “Allotypus ♀ det. M.E. Galiano II 1959”. The vial with most specimens also includes 7 females, which cannot be considered type material because Simon’s description makes no mention of females.</p></tp:treatment-sec><tp:treatment-sec sec-type="notes" id="SECID0EWTAE"><title>Notes.</title><p>The female is illustrated for the first time in Figs <xref ref-type="fig" rid="F3">27–29</xref>. The epigynal openings are beneath a common central hood. Although Galiano separated off a female and labelled it as allotype, neither she nor Simon gave any acknowledgement or description of a female of <italic><tp:taxon-name><tp:taxon-name-part taxon-name-part-type="genus" reg="Lapsias">L.</tp:taxon-name-part> <tp:taxon-name-part taxon-name-part-type="species" reg="ciliatus">ciliatus</tp:taxon-name-part></tp:taxon-name></italic>. The matching of these females to males of <italic><tp:taxon-name><tp:taxon-name-part taxon-name-part-type="genus" reg="Lapsias">L.</tp:taxon-name-part> <tp:taxon-name-part taxon-name-part-type="species" reg="ciliatus">ciliatus</tp:taxon-name-part></tp:taxon-name></italic> is reasonably secure, even though three species of <italic><tp:taxon-name><tp:taxon-name-part taxon-name-part-type="genus" reg="Lapsias">Lapsias</tp:taxon-name-part></tp:taxon-name></italic> occur at Colonia Tovar. The females of form shown in Figs <xref ref-type="fig" rid="F3">27–29</xref> and the males matching the lectotype appear to have been abundant together, judging by the numbers of specimens. Both are larger and more robust, with wider carapaces, than the other two smaller, more delicate species from Colonia Tovar (<italic><tp:taxon-name><tp:taxon-name-part taxon-name-part-type="genus" reg="Lapsias">L.</tp:taxon-name-part> <tp:taxon-name-part taxon-name-part-type="species" reg="cyrboides">cyrboides</tp:taxon-name-part></tp:taxon-name></italic> and <italic><tp:taxon-name><tp:taxon-name-part taxon-name-part-type="genus" reg="Lapsias">L.</tp:taxon-name-part> <tp:taxon-name-part taxon-name-part-type="species" reg="tovarensis">tovarensis</tp:taxon-name-part></tp:taxon-name></italic>). Both male and female show a faint pale spot just posterior to the <abbrev xmlns:xlink="http://www.w3.org/1999/xlink" xlink:title="posterior lateral eyes" id="ABBRID0EXVAE" xlink:type="simple">PLE</abbrev>.</p><fig id="F3" position="float" orientation="portrait"><object-id xmlns:xlink="http://www.w3.org/1999/xlink" content-type="doi" xlink:type="simple">10.3897/zookeys.891.38563.figures19-29</object-id><object-id xmlns:xlink="http://www.w3.org/1999/xlink" content-type="arpha" xlink:type="simple">8CE2C1B1-698F-52FD-8AAD-DC1E65B2A349</object-id><label>Figures 19–29.</label><caption><p><italic><tp:taxon-name><tp:taxon-name-part taxon-name-part-type="genus" reg="Lapsias">Lapsias</tp:taxon-name-part> <tp:taxon-name-part taxon-name-part-type="species" reg="ciliatus">ciliatus</tp:taxon-name-part></tp:taxon-name></italic>, lectotype male (<bold>19–25</bold>) paralectotype (<bold>26</bold>), and associated female (<bold>27–29</bold>). <bold>19–21</bold> Male palp <bold>19</bold> ventral view <bold>20</bold> retrolateral view of tibia <bold>21</bold> ventral view <bold>22</bold> male body from above <bold>23</bold> body from below <bold>24</bold> chelicera from below <bold>25</bold> face <bold>26</bold> paralectotype male body from above <bold>27</bold> epigyne from below <bold>28</bold> vulva from above <bold>29</bold> body of same female as <bold>27, 28</bold>. Scale bars: 0.1 mm (<bold>19, 27</bold>); 1.0 mm (otherwise).</p></caption><graphic xmlns:xlink="http://www.w3.org/1999/xlink" xlink:href="zookeys-891-017-g003.jpg" position="float" orientation="portrait" xlink:type="simple" id="oo_357964.jpg"><uri content-type="original_file" xlink:type="simple">https://binary.pensoft.net/fig/357964</uri></graphic></fig></tp:treatment-sec><ref-list><ref id="B2"><mixed-citation xmlns:xlink="http://www.w3.org/1999/xlink" xlink:type="simple"><person-group><name name-style="western"><surname>Galiano</surname><given-names>ME</given-names></name></person-group> (<year>1963</year>) <article-title>Las especies americanas de arañas de la familia <tp:taxon-name><tp:taxon-name-part taxon-name-part-type="family">Salticidae</tp:taxon-name-part></tp:taxon-name> descriptas por Eugène Simon: Redescripciones basadas en los ejemplares típicos.</article-title><source>Physis, Revista de la Sociedad Argentina de Ciencias Naturales (C)</source><volume>23</volume>: <fpage>273</fpage>–<lpage>470</lpage>.</mixed-citation></ref></ref-list></tp:taxon-treatment>
