# Supplementary material for: A new lapsiine jumping spider from North America, with a review of Simon’s Lapsias species (Araneae, Salticidae, Spartaeinae)
Source: Zookeys. 2019 Nov 21;891:17–29. doi: 10.3897/zookeys.891.38563 (PMC6882923; doi:10.3897/zookeys.891.38563)
Supplement: XML Treatment for Lapsias cyrboides [file zookeys.891.38563-treatment6.xml]

<!DOCTYPE tp:taxon-treatment
  PUBLIC "-//TaxonX//DTD Taxonomic Treatment Publishing DTD v0 20100105//EN" "tax-treatment-NSO.dtd">
<tp:taxon-treatment xmlns:tp="http://www.plazi.org/taxpub"><tp:treatment-meta><kwd-group><label>Taxon classification</label><kwd><named-content xmlns:xlink="http://www.w3.org/1999/xlink" content-type="kingdom">Animalia</named-content></kwd><kwd><named-content xmlns:xlink="http://www.w3.org/1999/xlink" content-type="order">Araneae</named-content></kwd><kwd><named-content xmlns:xlink="http://www.w3.org/1999/xlink" content-type="family">Salticidae</named-content></kwd></kwd-group><mixed-citation publication-type="journal"><person-group><name><surname>Maddison</surname><given-names>Wayne P.</given-names></name></person-group><article-title>A new lapsiine jumping spider from North America, with a review of Simon’s <italic><tp:taxon-name><tp:taxon-name-part taxon-name-part-type="genus" reg="Lapsias">Lapsias</tp:taxon-name-part></tp:taxon-name></italic> species (<tp:taxon-name><tp:taxon-name-part taxon-name-part-type="order">Araneae</tp:taxon-name-part></tp:taxon-name>, <tp:taxon-name><tp:taxon-name-part taxon-name-part-type="family">Salticidae</tp:taxon-name-part></tp:taxon-name>, <tp:taxon-name><tp:taxon-name-part taxon-name-part-type="subfamily">Spartaeinae</tp:taxon-name-part></tp:taxon-name>)</article-title><source>Zookeys</source><day>21</day><month>11</month><year>2019</year><volume>891</volume><fpage>17</fpage><lpage>29</lpage><pub-id pub-id-type="doi">10.3897/zookeys.891.38563</pub-id></mixed-citation></tp:treatment-meta><tp:nomenclature><tp:taxon-name><object-id xmlns:xlink="http://www.w3.org/1999/xlink" content-type="arpha" xlink:type="simple">658ED9F6-309A-5704-B883-EA9244F5743E</object-id>
            <tp:taxon-name-part taxon-name-part-type="genus" reg="Lapsias">Lapsias</tp:taxon-name-part>
            <tp:taxon-name-part taxon-name-part-type="species" reg="cyrboides">cyrboides</tp:taxon-name-part>
          </tp:taxon-name><tp:taxon-authority>Simon, 1900</tp:taxon-authority><xref ref-type="fig" rid="F4">Figs 30–40</xref></tp:nomenclature><tp:treatment-sec sec-type="type material" id="SECID0E4YAE"><title>Type material.</title><p>In <named-content xmlns:xlink="http://www.w3.org/1999/xlink" content-type="dwc:institutional_code" xlink:type="simple">MNHN</named-content>, 3 males, 4 females, 3 juveniles from Colonia Tovar, Aragua State, Venezuela, in a vial with label “20924 Laps. <tp:taxon-name><tp:taxon-name-part taxon-name-part-type="genus" reg="Lapsias"/><tp:taxon-name-part taxon-name-part-type="species" reg="cyrboides">cyrboides</tp:taxon-name-part></tp:taxon-name> E.S., Tovar!” and a more recent label “det Szűts 0014”. <xref ref-type="bibr" rid="B2">Galiano (1963)</xref> designated one male as a lectotype, in separate microvial with her label “Typus? M.E. Galiano II 1959”. She mentions one female designated also as lectotype, but no female is separated and labelled as such. Because Galiano (incorrectly) designated two lectotypes, the name is not yet fixed to a single specimen. This ambiguity is resolved by designating her male lectotype as the only lectotype.</p></tp:treatment-sec><tp:treatment-sec sec-type="notes" id="SECID0EYZAE"><title>Notes.</title><p><xref ref-type="bibr" rid="B12">Simon (1900)</xref> described a male and female. However, as noted by <xref ref-type="bibr" rid="B2">Galiano (1963)</xref>, there are two species of female among the four females in the type vial, similar in body but easily distinguished by the epigyne. Two of the females (Figs <xref ref-type="fig" rid="F4">37–40</xref>) have an anteriorly placed guide (Fig. <xref ref-type="fig" rid="F4">37</xref>), while the other two females (Figs <xref ref-type="fig" rid="F5">48–51</xref>) lack such a guide and instead show two wing-shaped atria extending laterally (Fig. <xref ref-type="fig" rid="F5">48</xref>). It is reasonable to assume that these two kinds of female belong to the two smaller-bodied <italic><tp:taxon-name><tp:taxon-name-part taxon-name-part-type="genus" reg="Lapsias">Lapsias</tp:taxon-name-part></tp:taxon-name></italic> at Colonia Tovar, <italic><tp:taxon-name><tp:taxon-name-part taxon-name-part-type="genus" reg="Lapsias">L.</tp:taxon-name-part> <tp:taxon-name-part taxon-name-part-type="species" reg="cyrboides">cyrboides</tp:taxon-name-part></tp:taxon-name></italic> and <italic><tp:taxon-name><tp:taxon-name-part taxon-name-part-type="genus" reg="Lapsias">L.</tp:taxon-name-part> <tp:taxon-name-part taxon-name-part-type="species" reg="tovarensis">tovarensis</tp:taxon-name-part></tp:taxon-name></italic>. Under <italic><tp:taxon-name><tp:taxon-name-part taxon-name-part-type="genus" reg="Lapsias">L.</tp:taxon-name-part> <tp:taxon-name-part taxon-name-part-type="species" reg="cyrboides">cyrboides</tp:taxon-name-part></tp:taxon-name></italic> Simon described the female kind with anterior guide (“Plaga genitalis...longior quam latior”), but he did not justify this choice nor even mention the second form of female. Galiano followed Simon’s choice of matching female. The two forms of female are approximately the same size and carapace shape and are too faded to supply distinctive markings by which to match to the males. Nonetheless, I tentatively support Simon’s and Galiano’s matching based on an expected correlation between the form of the female’s guide and that of the male’s <abbrev xmlns:xlink="http://www.w3.org/1999/xlink" xlink:title="retrolateral tibial apophysis" id="ABBRID0E52AE" xlink:type="simple">RTA</abbrev>. An anterior guide is expected to be associated with an extraordinary <abbrev xmlns:xlink="http://www.w3.org/1999/xlink" xlink:title="retrolateral tibial apophysis" id="ABBRID0EC3AE" xlink:type="simple">RTA</abbrev>, for instance, as in <italic><tp:taxon-name><tp:taxon-name-part taxon-name-part-type="genus" reg="Papuamyr">Papuamyr</tp:taxon-name-part> <tp:taxon-name-part taxon-name-part-type="species" reg="omhifosa">omhifosa</tp:taxon-name-part></tp:taxon-name></italic> Maddison &amp; Szűts, 2019 (<xref ref-type="bibr" rid="B8">Maddison and Szűts 2019</xref>). Males of <italic><tp:taxon-name><tp:taxon-name-part taxon-name-part-type="genus" reg="Lapsias">L.</tp:taxon-name-part> <tp:taxon-name-part taxon-name-part-type="species" reg="ciliatus">ciliatus</tp:taxon-name-part></tp:taxon-name></italic> and <italic><tp:taxon-name><tp:taxon-name-part taxon-name-part-type="genus" reg="Lapsias">L.</tp:taxon-name-part> <tp:taxon-name-part taxon-name-part-type="species" reg="tovarensis">tovarensis</tp:taxon-name-part></tp:taxon-name></italic> have small RTAs, suggesting a simple or small guide along the epigastric furrow, as is common in salticids, while the male of <italic><tp:taxon-name><tp:taxon-name-part taxon-name-part-type="genus" reg="Lapsias">L.</tp:taxon-name-part> <tp:taxon-name-part taxon-name-part-type="species" reg="cyrboides">cyrboides</tp:taxon-name-part></tp:taxon-name></italic> has an unusual dorsally projecting tibial apophysis, which predicts an unusually-placed female guide. Thus, the female with anterior guide is tentatively considered that of <italic><tp:taxon-name><tp:taxon-name-part taxon-name-part-type="genus" reg="Lapsias">L.</tp:taxon-name-part> <tp:taxon-name-part taxon-name-part-type="species" reg="cyrboides">cyrboides</tp:taxon-name-part></tp:taxon-name></italic>, and the female with wing-shaped atria is considered that of <italic><tp:taxon-name><tp:taxon-name-part taxon-name-part-type="genus" reg="Lapsias">L.</tp:taxon-name-part> <tp:taxon-name-part taxon-name-part-type="species" reg="tovarensis">tovarensis</tp:taxon-name-part></tp:taxon-name></italic>.</p><fig id="F4" position="float" orientation="portrait"><object-id xmlns:xlink="http://www.w3.org/1999/xlink" content-type="doi" xlink:type="simple">10.3897/zookeys.891.38563.figures30-40</object-id><object-id xmlns:xlink="http://www.w3.org/1999/xlink" content-type="arpha" xlink:type="simple">5C84F456-63C7-5302-97F7-A2458993CF5C</object-id><label>Figures 30–40.</label><caption><p><italic><tp:taxon-name><tp:taxon-name-part taxon-name-part-type="genus" reg="Lapsias">Lapsias</tp:taxon-name-part> <tp:taxon-name-part taxon-name-part-type="species" reg="cyrboides">cyrboides</tp:taxon-name-part></tp:taxon-name></italic> lectotype male (<bold>30–34, 36</bold>), paralectotype male (<bold>35</bold>), and female tentatively considered of this species (<bold>37–40</bold>). <bold>30–32</bold> Palp <bold>30</bold> ventral view <bold>31</bold> retrolateral view of tibia <bold>32</bold> ventral view <bold>33</bold> body from above <bold>34</bold> body from below <bold>35</bold> paralectotype male body from above <bold>36</bold> lectotype male face <bold>37</bold> epigyne from below <bold>38</bold> vulva from above <bold>39</bold> female body from above <bold>40</bold> body from below. Scale bars: 0.1 mm (<bold>30</bold>); 1.0 mm (otherwise).</p></caption><graphic xmlns:xlink="http://www.w3.org/1999/xlink" xlink:href="zookeys-891-017-g004.jpg" position="float" orientation="portrait" xlink:type="simple" id="oo_357965.jpg"><uri content-type="original_file" xlink:type="simple">https://binary.pensoft.net/fig/357965</uri></graphic></fig></tp:treatment-sec><tp:treatment-sec><!--Section generated to contain objects referenced in tp:taxon-treatment.--><fig id="F5" position="float" orientation="portrait"><object-id xmlns:xlink="http://www.w3.org/1999/xlink" content-type="doi" xlink:type="simple">10.3897/zookeys.891.38563.figures41-51</object-id><object-id xmlns:xlink="http://www.w3.org/1999/xlink" content-type="arpha" xlink:type="simple">9EA3C09C-CE29-530F-B3BC-E5EC84A2C637</object-id><label>Figures 41–51.</label><caption><p><italic><tp:taxon-name><tp:taxon-name-part taxon-name-part-type="genus" reg="Lapsias">Lapsias</tp:taxon-name-part> <tp:taxon-name-part taxon-name-part-type="species" reg="tovarensis">tovarensis</tp:taxon-name-part></tp:taxon-name></italic> lectotype male (<bold>41–47</bold>) and female tentatively considered of this species (<bold>48–51</bold>). <bold>41–43</bold> Palp <bold>41</bold> ventral view <bold>42</bold> retrolateral view of tibia <bold>43</bold> ventral view <bold>44</bold> body from above <bold>45</bold> body from below <bold>46</bold> face <bold>47</bold> chelicerae from below <bold>48</bold> epigyne from below <bold>49</bold> vulva from above <bold>50</bold> female body from above <bold>51</bold> body from below. Abbreviations: <bold>c</bold>? sclerite homologous to that called the conductor in other lapsiines. Scale bars: 0.1 mm (<bold>41</bold>); 1.0 mm (otherwise).</p></caption><graphic xmlns:xlink="http://www.w3.org/1999/xlink" xlink:href="zookeys-891-017-g005.jpg" position="float" orientation="portrait" xlink:type="simple" id="oo_357966.jpg"><uri content-type="original_file" xlink:type="simple">https://binary.pensoft.net/fig/357966</uri></graphic></fig></tp:treatment-sec><ref-list><ref id="B2"><mixed-citation xmlns:xlink="http://www.w3.org/1999/xlink" xlink:type="simple"><person-group><name name-style="western"><surname>Galiano</surname><given-names>ME</given-names></name></person-group> (<year>1963</year>) <article-title>Las especies americanas de arañas de la familia <tp:taxon-name><tp:taxon-name-part taxon-name-part-type="family">Salticidae</tp:taxon-name-part></tp:taxon-name> descriptas por Eugène Simon: Redescripciones basadas en los ejemplares típicos.</article-title><source>Physis, Revista de la Sociedad Argentina de Ciencias Naturales (C)</source><volume>23</volume>: <fpage>273</fpage>–<lpage>470</lpage>.</mixed-citation></ref><ref id="B12"><mixed-citation xmlns:xlink="http://www.w3.org/1999/xlink" xlink:type="simple"><person-group><name name-style="western"><surname>Simon</surname><given-names>E</given-names></name></person-group> (<year>1900</year>) <article-title>Descriptions d’arachnides nouveaux de la famille des <tp:taxon-name><tp:taxon-name-part taxon-name-part-type="family">Attidae</tp:taxon-name-part></tp:taxon-name>.</article-title><source>Annales de la Société Entomologique de Belgique</source><volume>44</volume>: <fpage>381</fpage>–<lpage>407</lpage>.</mixed-citation></ref><ref id="B8"><mixed-citation xmlns:xlink="http://www.w3.org/1999/xlink" xlink:type="simple"><person-group><name name-style="western"><surname>Maddison</surname><given-names>WP</given-names></name><name name-style="western"><surname>Szűts</surname><given-names>T</given-names></name></person-group> (<year>2019</year>) <article-title>Myrmarachnine jumping spiders of the new subtribe <tp:taxon-name><tp:taxon-name-part taxon-name-part-type="subtribe">Levieina</tp:taxon-name-part></tp:taxon-name> from Papua New Guinea (<tp:taxon-name><tp:taxon-name-part taxon-name-part-type="order">Araneae</tp:taxon-name-part></tp:taxon-name>, <tp:taxon-name><tp:taxon-name-part taxon-name-part-type="family">Salticidae</tp:taxon-name-part></tp:taxon-name>, <tp:taxon-name><tp:taxon-name-part taxon-name-part-type="tribe">Myrmarachnini</tp:taxon-name-part></tp:taxon-name>).</article-title><source>ZooKeys</source><volume>842</volume>: <fpage>85</fpage>–<lpage>112</lpage>. <ext-link xlink:type="simple" ext-link-type="doi" xlink:href="10.3897/zookeys.842.32970">https://doi.org/10.3897/zookeys.842.32970</ext-link></mixed-citation></ref></ref-list></tp:taxon-treatment>
