# Supplementary material for: A new lapsiine jumping spider from North America, with a review of Simon’s Lapsias species (Araneae, Salticidae, Spartaeinae)
Source: Zookeys. 2019 Nov 21;891:17–29. doi: 10.3897/zookeys.891.38563 (PMC6882923; doi:10.3897/zookeys.891.38563)
Supplement: XML Treatment for Lapsias tovarensis [file zookeys.891.38563-treatment7.xml]

<!DOCTYPE tp:taxon-treatment
  PUBLIC "-//TaxonX//DTD Taxonomic Treatment Publishing DTD v0 20100105//EN" "tax-treatment-NSO.dtd">
<tp:taxon-treatment xmlns:tp="http://www.plazi.org/taxpub"><tp:treatment-meta><kwd-group><label>Taxon classification</label><kwd><named-content xmlns:xlink="http://www.w3.org/1999/xlink" content-type="kingdom">Animalia</named-content></kwd><kwd><named-content xmlns:xlink="http://www.w3.org/1999/xlink" content-type="order">Araneae</named-content></kwd><kwd><named-content xmlns:xlink="http://www.w3.org/1999/xlink" content-type="family">Salticidae</named-content></kwd></kwd-group><mixed-citation publication-type="journal"><person-group><name><surname>Maddison</surname><given-names>Wayne P.</given-names></name></person-group><article-title>A new lapsiine jumping spider from North America, with a review of Simon’s <italic><tp:taxon-name><tp:taxon-name-part taxon-name-part-type="genus" reg="Lapsias">Lapsias</tp:taxon-name-part></tp:taxon-name></italic> species (<tp:taxon-name><tp:taxon-name-part taxon-name-part-type="order">Araneae</tp:taxon-name-part></tp:taxon-name>, <tp:taxon-name><tp:taxon-name-part taxon-name-part-type="family">Salticidae</tp:taxon-name-part></tp:taxon-name>, <tp:taxon-name><tp:taxon-name-part taxon-name-part-type="subfamily">Spartaeinae</tp:taxon-name-part></tp:taxon-name>)</article-title><source>Zookeys</source><day>21</day><month>11</month><year>2019</year><volume>891</volume><fpage>17</fpage><lpage>29</lpage><pub-id pub-id-type="doi">10.3897/zookeys.891.38563</pub-id></mixed-citation></tp:treatment-meta><tp:nomenclature><tp:taxon-name><object-id xmlns:xlink="http://www.w3.org/1999/xlink" content-type="arpha" xlink:type="simple">740B85B4-48D9-5E5B-8009-6F638A7DCE5A</object-id>
            <tp:taxon-name-part taxon-name-part-type="genus" reg="Lapsias">Lapsias</tp:taxon-name-part>
            <tp:taxon-name-part taxon-name-part-type="species" reg="tovarensis">tovarensis</tp:taxon-name-part>
          </tp:taxon-name><tp:taxon-authority>Simon, 1901</tp:taxon-authority><xref ref-type="fig" rid="F5">Figs 41–51</xref></tp:nomenclature><tp:treatment-sec sec-type="type material" id="SECID0ENBAG"><title>Type material.</title><p>In <named-content xmlns:xlink="http://www.w3.org/1999/xlink" content-type="dwc:institutional_code" xlink:type="simple">MNHN</named-content>, three males from Colonia Tovar, Aragua State, Venezuela, with label “21092 Laps. <tp:taxon-name><tp:taxon-name-part taxon-name-part-type="genus" reg="Lapsias"/><tp:taxon-name-part taxon-name-part-type="species" reg="tovarensis">tovarensis</tp:taxon-name-part></tp:taxon-name> E.S., Tovar!”. <xref ref-type="bibr" rid="B2">Galiano (1963)</xref> designated one male as lectotype, in separate microvial with her label “Typus? M.E. Galiano II 1959”.</p></tp:treatment-sec><tp:treatment-sec sec-type="notes" id="SECID0EICAG"><title>Notes.</title><p>This is one of the two smaller-bodied species from Colonia Tovar. See the discussion under <italic><tp:taxon-name><tp:taxon-name-part taxon-name-part-type="genus" reg="Lapsias">L.</tp:taxon-name-part> <tp:taxon-name-part taxon-name-part-type="species" reg="estebanensis">estebanensis</tp:taxon-name-part></tp:taxon-name></italic> for how to distinguish it from that species, and the discussion under <italic><tp:taxon-name><tp:taxon-name-part taxon-name-part-type="genus" reg="Lapsias">L.</tp:taxon-name-part> <tp:taxon-name-part taxon-name-part-type="species" reg="cyrboides">cyrboides</tp:taxon-name-part></tp:taxon-name></italic> regarding the identity of the female.</p><fig id="F5" position="float" orientation="portrait"><object-id xmlns:xlink="http://www.w3.org/1999/xlink" content-type="doi" xlink:type="simple">10.3897/zookeys.891.38563.figures41-51</object-id><object-id xmlns:xlink="http://www.w3.org/1999/xlink" content-type="arpha" xlink:type="simple">9EA3C09C-CE29-530F-B3BC-E5EC84A2C637</object-id><label>Figures 41–51.</label><caption><p><italic><tp:taxon-name><tp:taxon-name-part taxon-name-part-type="genus" reg="Lapsias">Lapsias</tp:taxon-name-part> <tp:taxon-name-part taxon-name-part-type="species" reg="tovarensis">tovarensis</tp:taxon-name-part></tp:taxon-name></italic> lectotype male (<bold>41–47</bold>) and female tentatively considered of this species (<bold>48–51</bold>). <bold>41–43</bold> Palp <bold>41</bold> ventral view <bold>42</bold> retrolateral view of tibia <bold>43</bold> ventral view <bold>44</bold> body from above <bold>45</bold> body from below <bold>46</bold> face <bold>47</bold> chelicerae from below <bold>48</bold> epigyne from below <bold>49</bold> vulva from above <bold>50</bold> female body from above <bold>51</bold> body from below. Abbreviations: <bold>c</bold>? sclerite homologous to that called the conductor in other lapsiines. Scale bars: 0.1 mm (<bold>41</bold>); 1.0 mm (otherwise).</p></caption><graphic xmlns:xlink="http://www.w3.org/1999/xlink" xlink:href="zookeys-891-017-g005.jpg" position="float" orientation="portrait" xlink:type="simple" id="oo_357966.jpg"><uri content-type="original_file" xlink:type="simple">https://binary.pensoft.net/fig/357966</uri></graphic></fig></tp:treatment-sec><ref-list><ref id="B2"><mixed-citation xmlns:xlink="http://www.w3.org/1999/xlink" xlink:type="simple"><person-group><name name-style="western"><surname>Galiano</surname><given-names>ME</given-names></name></person-group> (<year>1963</year>) <article-title>Las especies americanas de arañas de la familia <tp:taxon-name><tp:taxon-name-part taxon-name-part-type="family">Salticidae</tp:taxon-name-part></tp:taxon-name> descriptas por Eugène Simon: Redescripciones basadas en los ejemplares típicos.</article-title><source>Physis, Revista de la Sociedad Argentina de Ciencias Naturales (C)</source><volume>23</volume>: <fpage>273</fpage>–<lpage>470</lpage>.</mixed-citation></ref></ref-list></tp:taxon-treatment>
